# Supplementary material for: Combination of miR-99b-5p and Enzalutamide or Abiraterone Synergizes the Suppression of EMT-Mediated Metastasis in Prostate Cancer
Source: Cancers (Basel). 2024 May 19;16(10):1933. doi: 10.3390/cancers16101933 (PMC11119738; doi:10.3390/cancers16101933)
Supplement: Supplementary file 1 [file cancers-16-01933-s001.zip]

Archive with 1 entries (1 files):
- cancers-2988832-supplementary.pdf
